# Supplementary material for: Pentraxin 3 Inhibits the Angiogenic Potential of Multiple Myeloma Cells
Source: Cancers (Basel). 2021 May 8;13(9):2255. doi: 10.3390/cancers13092255 (PMC8125855; doi:10.3390/cancers13092255)
Supplement: Supplementary file 1 [file cancers-13-02255-s001.zip]

Archive with 2 entries (2 files):
- cancers-1190242_supplementary.pdf
- cancers-1190242_western blot.pdf
